# Supplementary material for: The 24-Hour Window: How Time to Admission Reshapes the Impact of Surgical Delay on Mortality in Elderly Hip Fracture
Source: J Clin Med. 2026 Jul 20;15(14):5685. doi: 10.3390/jcm15145685 (PMC13413047; doi:10.3390/jcm15145685)
Supplement: Supplementary file 1 [file jcm-15-05685-s001.zip]

Archive with 1 entries (1 files):
- jcm-4407243-supplementary.pdf
